# Supplementary material for: Two New Bio-Inspired Particle Swarm Optimisation Algorithms for Single-Objective Continuous Variable Problems Based on Eavesdropping and Altruistic Animal Behaviours
Source: Biomimetics (Basel). 2024 Sep 5;9(9):538. doi: 10.3390/biomimetics9090538 (PMC11430302; doi:10.3390/biomimetics9090538)
Supplement: Supplementary file 1 [file biomimetics-09-00538-s001.zip]

Archive with 1 entries (1 files):
- biomimetics-3106922-supplementary.pdf
